# Supplementary material for: Assessing the impact of COVID-19 on tuberculosis detection and treatment in healthcare facilities across Addis Ababa, Ethiopia: A comprehensive mixed-method, multi-center study
Source: PLoS One. 2024 Oct 3;19(10):e0311408. doi: 10.1371/journal.pone.0311408 (PMC11449274; doi:10.1371/journal.pone.0311408)
Supplement: S1 File — (XLSX) [file pone.0311408.s001.xlsx]

## Sheet: Sheet1
1			74	6	58	53	5	48	77	7	70	51	6	45	59	6	53	48	7	41	37	2	35	33	3	30	14	0	14	11	4	7	12	1	11	27	9	18	18	1	17	34	2	32	37	5	32	36	11
2			37	2	35	27	5	22	32	3	29	26	3	23	24	2	22	8	0	8	12	3	9	28	3	25	3	0	3	0	0	0	0	0	0	4	2	2	3	0	3	10	1	9	6	0	6	13	1
3			11	2	9	34	3	31	28	1	27	28	2	26	29	6	23	23	2	21	3	0	3	24	4	20	26	1	25	9	2	7	5	2	3	5	2	3	10	2	8	12	0	12	10	4	6	28	4
4			47	1	46	33	0	33	27	0	27	18	1	17	34	1	33	38	3	35	35	3	32	39	1	38	27	1	26	11	0	11	9	1	8	4	1	3	8	1	7	7	0	7	5	0	5	9	0
5			25	4	21	31	0	31	24	2	22	30	2	28	19	2	17	40	3	37	30	0	30	33	2	31	24	0	24	10	0	10	4	0	4	7	1	6	5	0	5	16	1	15	15	0	15	11	0
6			9	1	8	12	1	11	14	1	13	6	0	6	13	1	12	12	1	11	33	1	32	17	0	17	20	2	18	2	1	1	2	2	0	4	1	3	1	0	1	3	1	2	4	1	3	2	1
7			60	9	51	45	5	40	34	1	33	57	2	55	24	4	20	20	2	18	40	3	37	45	4	41	47	7	40	21	4	17	11	3	8	5	1	4	11	4	7	11	4	7	13	3	10	16	2
8			26	0	26	0	0	0	0	0	0	10	1	9	12	0	12	7	0	7	9	0	9	6	1	5	3	0	3	6	0	6	1	0	1	2	0	2	1	1	0	0	0	0	0	0	0	0	0
9			16	3	13	6	0	6	7	2	5	5	1	4	12	1	11	20	0	20	18	1	17	15	2	13	10	0	10	1	0	1	1	0	1	0	0	0	1	0	1	1	0	1	1	0	1	0	0
10			41	4	37	32	0	32	30	1	29	34	1	33	47	3	44	61	4	57	62	1	61	38	0	38	30	2	28	19	0	19	9	0	9	1	0	1	7	0	7	9	0	9	13	1	12	12	1
			346	32	304	273	19	254	273	18	255	265	19	246	273	26	247	277	22	255	279	14	265	278	20	258	204	13	191	90	11	79	54	9	45	59	17	42	65	9	56	103	9	94	104	14	90	127	20
		Precovid			Postcovid
		Genexpert/AFB test for TB
		Pre-covid 19	Post-covid 19
	m1	346	204
	m2	273	90
	m3	273	54
	m4	265	59
	m5	273	65																		54
	m6	277	103																		Pre-covid 19	Post-covid 19
	m7	279	104																	m1	32	13
	m8	278	127																	m2	19	11
																				m3	18	9
																				m4	19	17
																				m5	26	9
																				m6	22	9
																				m7	14	14
																				m8	20	20
[truncated: 103 more columns]

## Sheet: Sheet2
		total on follo-up	total cure precovid	%	Loss	%	failure	%	death	%	referred to others	%	total on follow-up	total cure precovid		loss		Failure		death		referred to others	%
	Site 1	107	97	90.6542	3	2.80374	1	0.934579	3	2.80374	3	2.80374	85	81	95.2941	0	0	0	0	1	1.17647	3	3.52941
	Site 2	89	81	91.0112	5	5.61798	0	0	2	2.24719	1	1.1236	50	43	86	3	6	2	4	2	4	0	0
	Site 3	114	111	97.3684	1	0.877193	0	0	1	0.877193	1	0.877193	55	50	90.9091	2	3.63636	0	0	3	5.45455	0	0
	Site 4	27	27	100	0	0	0	0	0	0	0	0	38	37	97.3684	1	2.63158	1	2.63158	0	0	1	2.63158
	Site 5	65	62	95.3846	0	0	1	1.53846	1	1.53846	1	1.53846	46	42	91.3043	1	2.17391	0	0	2	4.34783	0	0
	Site 6	34	34	100	0	0	0	0	0	0	0	0	42	39	92.8571	1	2.38095	1	2.38095	1	2.38095	0	0
	Site 7	63	55	87.3016	1	1.5873	0	0	3	4.7619	4	6.34921	42	34	80.9524	1	2.38095	0	0	1	2.38095	6	14.2857
	Site 8	18	15	83.3333	1	5.55556	0	0	1	5.55556	1	5.55556	13	10	76.9231	2	15.3846	0	0	0	0	1	7.69231
	Site 9	23	19	82.6087	0	0	0	0	4	17.3913	0	0	19	17	89.4737	0	0	0	0	2	10.5263	0	0
	Site 10	35	31	88.5714	2	5.71429	0	0	2	5.71429	0	0	34	30	88.2353	2	5.88235	0	0	2	5.88235	0	0
	Total	575	532	92.5217	13	2.26087	2	0.347826	17	2.95652	11	1.91304	424	383	90.3302	13	3.06604	4	0.943396	14	3.30189	11	2.59434
			90.6542

## Sheet: Hospitals
hospital
ZMH	223	18	205		131	19	122	135	15	120	136	13	123	72	7	65	118	16	102	145	8	127	142	12	130	104	11	93	81	11	70	76	7	69	56	5	51	34	3	31	81	3	78	87	9	78	120	7	113
Yekatit	240	17	223		159	13	146	215	13	146	157	8	139	124	5	119	155	8	147	146	12	134	125	11	114	40	2	38	27	0	27	26	3	23	0	0	0	0	0	0	7	0	7	0	0	0	62	11	51
Minilik	141	20	121		196	19	177	129	14	115	140	12	128	138	19	118	166	21	145	116	19	97	124	11	113	109	12	97	76	7	69	80	4	76	43	4	39	38	2	36	42	5	37	62	4	58	69	6	63
		Total genexper tests pre-covid	Total genexper tests post-covid		total on followup	POSITIVE PRECOVID	POSITIVE POST COVID		total on followup
	M1	604	253		102	55	25		91
	M2	486	184		114	51	18		76
	M3	479	182		110	42	14		75
	M4	433	99		100	33	9		54
	M5	334	72		105	31	5		72
	M6	439	130		125	45	8		85
	M7	407	149		106	39	13		90
	M8	391	251		94	34	24		83
TOTAL		3573	1320		856	330	116		626
	Precovid				Post covid
	Total test	Positive	Negative	Total test	Positive	Negative
ZM	1102	108	994	639	56	583
Yekatit	1321	87	1234	162	16	146
Minilik	1150	135	1015	519	44	475
Total	3573	330	3243	1320	116	1204
		Total positive results (Pre-covid)	Total positive results (post-covid)
	M1	55	25
	M2	51	18
	M3	42	14
	M4	33	9
	M5	31	5
	M6	45	8
	M7	39	13
	M8	34	24
		Total TB patients on Follow-up
		(Pre-Covid)	(Post-covid)
	M1	102	91
	M2	114	76
	M3	110	75
	M4	100	54
	M5	105	72
	M6	125	85
	M7	106	90
	M8	94	83
[truncated: 48 more columns]

## Sheet: New analysis for combination
	pre total test
	346	604	950					Total genexper tests pre-covid	Total genexper tests post-covid
	273	486	759				M1	950	457
	273	479	752				M2	759	274						positive tet precovid
	265	433	698				M3	752	236						32	55	87
	273	334	607				M4	698	158						19	51	70
	277	439	716				M5	607	137						18	42	60
	279	407	686				M6	716	233						19	33	52
	278	391	669				M7	686	253						26	31	57
	poat total test						M8	669	378						22	45	67
	204	253	457												14	39	53
	90	184	274												20	34	54
	54	182	236												Positive post covid
	59	99	158												13	25	38				Pre-Covid 19 on follow-up
	65	72	137												11	18	29				78	102	180
	103	130	233												9	14	23				52	114	166
	104	149	253												17	9	26				87	110	197
	127	251	378				Total positive results (Pre-covid)	Total positive results (post-covid)							9	5	14				64	100	164
						M1	87	38							9	8	17				78	105	183
						M2	70	29							14	13	27				93	125	218
						M3	60	23							20	24	44				54	106	160
						M4	52	26													69	94	163
						M5	57	14															0
						M6	67	17													post follouwp
						M7	53	27													49	91	140
						M8	54	44													67	76	143
																					65	75	140
																					42	54	96
																					41	72	113
																					67	85	152
																					50	90	140
																					44	83	127
																					(Pre-Covid)	(Post-covid)
																				M1	180	140
																				M2	166	143
																				M3	197	140
																				M4	164	96
																				M5	183	113
																				M6	218	152
																				M7	160	140
																				M8	163	127
